# Supplementary material for: Montelukast and Telmisartan as Inhibitors of SARS-CoV-2 Omicron Variant
Source: Pharmaceutics. 2023 Jul 5;15(7):1891. doi: 10.3390/pharmaceutics15071891 (PMC10385313; doi:10.3390/pharmaceutics15071891)
Supplement: Supplementary file 1 [file pharmaceutics-15-01891-s001.zip]

Archive with 1 entries (1 files):
- pharmaceutics-2442366-supplementary.pdf
